# Supplementary material for: Aging Effects of Caenorhabditis elegans Ryanodine Receptor Variants Corresponding to Human Myopathic Mutations
Source: G3 (Bethesda). 2017 Mar 21;7(5):1451–61. doi: 10.1534/g3.117.040535 (PMC5427508; doi:10.1534/g3.117.040535)
Supplement: Supplementary file 2 [file 1451FileS1.xlsx]

## Sheet: Halothane_graph data_Fig1A
Strain	Concentration	Mean Body Bends/minute	Stdev	SEM
N2	0	204.24	17.8726	2.52756
	0.5	189.98	32.1672	4.54913
	1	188.48	27.3408	3.86657
	1.5	184.04	11.2085	1.58512
	2	151.8	20.726	2.93109
	2.5	97.6	20.0018	2.82868
UL4140	0	202.2	17.8726	2.52756
	0.5	193.49	32.3929	4.58104
	1	183.8	28.2127	3.98989
	1.5	180.08	15.846	2.24096
	2	147.16	20.726	2.93109
	2.5	94.64	20.0018	2.82868
UL4141	0	198.38	15.4337	2.18266
	0.5	167.56	39.1419	5.5355
	1	139.88	42.4359	6.00134
	1.5	61.16	41.1708	5.82243
	2	15.84	8.75834	1.23862
	2.5	1.8	2.9761	0.420883
UL4143	0	193.2	24.7609	3.50172
	0.5	169.78	40.9645	5.79326
	1	139.88	42.4359	6.00134
	1.5	33.96	14.4927	2.04958
	2	16.8	8.32013	1.17664
	2.5	1.8	2.9761	0.420883
UL4147	0	196.3	25.6923	3.63343
	0.5	173.26	52.1567	7.37607
	1	139.88	42.4359	6.00134
	1.5	26.6	15.0604	2.12987
	2	17.48	7.65384	1.08242
	2.5	2	3.15582	0.4463
UL4153	0	200.82	13.4569	1.9031
	0.5	164.2	68.1137	9.63272
	1	73.2	19.0852	2.69906
	1.5	43.64	16.1305	2.2812
	2	22.64	14.7105	2.08038
	2.5	2.4	3.38062	0.478091
UL4158	0	193.94	10.5703	1.49486
	0.5	168.74	61.9094	8.7553
	1	147.28	35.2976	4.99183
	1.5	33.6	11.8149	1.67088
	2	20.2	20.5605	2.9077
	2.5	2.48	3.69357	0.522349
UL4165	0	197.84	19.1539	2.70877
	0.5	177.66	54.4249	7.69684
	1	144.08	34.9681	4.94524
	1.5	41	19.7174	2.78846
	2	17.6	7.60236	1.07514
	2.5	2.52	3.80783	0.538509
UL4167	0	201.32	14.7958	2.09244
	0.5	166.46	68.3318	9.66357
	1	134.2	50.7989	7.18405
	1.5	77.28	50.0869	7.08335
	2	16.72	8.42504	1.19148
	2.5	1.8	2.9761	0.420883
UL4155	0	200.2	15.1913	2.14837
	0.5	181.14	49.2312	6.96235
	1	166.68	40.8674	5.77952
	1.5	38.76	20.737	2.93265
	2	18.36	15.4692	2.18768
	2.5	2	3.15582	0.4463
UL4160	0	200.32	15.8956	2.24798
	0.5	178.58	38.627	5.46268
	1	173.24	22.7242	3.21369
	1.5	43.48	16.5951	2.3469
	2	24.28	9.20523	1.30182
	2.5	2.8	3.65893	0.517451
UL4157	0	200.2	15.1913	2.14837
	0.5	179.7	46.6193	6.59296
	1	139.88	42.4359	6.00134
	1.5	57.96	31.5853	4.46684
	2	17.88	7.3558	1.04027
	2.5	2	3.15582	0.4463
UL4152	0	200.2	15.1913	2.14837
	0.5	177.16	42.212	5.96968
	1	81.24	14.1819	2.00562
	1.5	52.92	13.6439	1.92954
	2	47.72	16.1473	2.28358
	2.5	1.8	2.9761	0.420883
UL4156	0	197.16	14.2991	2.0222
	0.5	180.78	41.1529	5.8199
	1	146.08	35.3651	5.00137
	1.5	63	29.0088	4.10246
	2	17.48	7.65384	1.08242
	2.5	2	3.15582	0.4463
UL4168	0	190.88	21.8349	3.08791
	0.5	159.34	61.9057	8.75478
	1	132.32	52.5339	7.42942
	1.5	35.4	13.9869	1.97804
	2	15.6	9.12498	1.29047
	2.5	1.8	2.9761	0.420883
UL4169	0	197.28	21.3312	3.01669
	0.5	173.18	41.6225	5.88632
	1	141.96	46.3879	6.56024
	1.5	38.84	15.2909	2.16246
	2	20.52	13.6893	1.93596
	2.5	2.96	5.36413	0.758602

## Sheet: Statistical analysis Fig.1A
Fig. 1A. Initial halothane assays
		Halothane Concentration (mM)
		0	0.5	1	1.5	2	2.5
STRAIN	UL4141	NS	NS	<0.001	<0.001	<0.001	<0.001
	UL4167	NS	NS	<0.001	<0.001	<0.001	<0.001
	UL4147	NS	NS	<0.001	<0.001	<0.001	<0.001
	UL4153	NS	NS	<0.001	<0.001	<0.001	<0.001
	UL4143	NS	NS	<0.001	<0.001	<0.001	<0.001
	UL4165	NS	NS	<0.001	<0.001	<0.001	<0.001
	UL4144	NS	NS	<0.001	<0.001	<0.001	<0.001
	UL4158	NS	NS	<0.001	<0.001	<0.001	<0.001
	UL4152	NS	NS	<0.001	<0.001	<0.001	<0.001
	UL4157	NS	NS	<0.001	<0.001	<0.001	<0.001
	UL4156	NS	NS	<0.001	<0.001	<0.001	<0.001
	UL4155	NS	NS	NS	<0.001	<0.001	<0.001
	UL4160	NS	NS	NS	<0.001	<0.001	<0.001
	UL4168	NS	NS	<0.001	<0.001	<0.001	<0.001
	UL4169	NS	NS	<0.001	<0.001	<0.001	<0.001
	Table of one-way ANOVA results, each variant strain compared to wild-type model UL4140.
	NS - not significant

## Sheet: Caffeine_graph data_Fig1B
Strain	Concentration	Mean Body Bends/minute	Stdev	SEM
N2	0	202.5	14.0353	1.98489
	1	218.92	18.6125	2.63221
	5	247.68	22.944	3.24477
	10	253	16.991	2.40289
	20	184.04	11.2085	1.58512
	40	172.52	12.7827	1.80775
	80	94.64	20.0018	2.82868
UL4140	0	200.16	15.1662	2.14483
	1	214.96	17.2322	2.437
	5	252.56	10.0126	1.41599
	10	255.12	10.5688	1.49465
	20	182.2	11.6637	1.64949
	40	173.44	12.7969	1.80976
	80	90.64	15.4362	2.18301
UL4141	0	198.38	15.4337	2.18266
	1	199.88	11.3093	1.59938
	5	182.2	11.6637	1.64949
	10	172.28	24.6478	3.48572
	20	146.24	34.1369	4.82769
	40	146.96	20.1555	2.85041
	80	14.92	16.9523	2.39742
UL4143	0	193.2	24.7609	3.50172
	1	197.72	15.8395	2.24005
	5	76.6	19.5594	2.76612
	10	62.64	6.21309	0.878663
	20	51.22	11.0181	1.5582
	40	35.44	9.38118	1.3267
	80	2	3.15582	0.4463
UL4144	0	196.3	25.6923	3.63343
	1	171.12	33.2284	4.69921
	5	72.28	14.0959	1.99347
	10	55.36	15.056	2.12924
	20	51.22	11.0181	1.5582
	40	35.44	9.38118	1.3267
	80	3.2	4.55354	0.643967
UL4147	0	196.72	22.9854	3.25063
	1	135.8	66.3168	9.37862
	5	76.6	19.5594	2.76612
	10	61.68	7.00274	0.990337
	20	48.26	14.6744	2.07528
	40	33.12	10.3975	1.47043
	80	1.76	2.81802	0.398528
UL4153	0	190.02	32.0207	4.52841
	1	177.08	27.8873	3.94386
	5	80.48	16.7164	2.36406
	10	59.48	10.7499	1.52027
	20	53.22	12.9745	1.83488
	40	30.84	10.483	1.48251
	80	1.96	3.16847	0.448089
UL4158	0	195.72	22.8688	3.23413
	1	179.2	32.1366	4.5448
	5	72.6	23.902	3.38025
	10	62.64	6.21309	0.878663
	20	50.38	13.4345	1.89992
	40	34.6	10.5849	1.49694
	80	3.48	5.02743	0.710987
UL4165	0	203.42	20.051	2.83565
	1	185.64	26.995	3.81767
	5	80.64	22.3166	3.15605
	10	63.96	6.5089	0.920497
	20	48.34	10.4092	1.47208
	40	34.6	9.46098	1.33799
	80	1.76	2.81802	0.398528
UL4167	0	200.2	15.1913	2.14837
	1	210.72	26.6618	3.77054
	5	182.2	11.6637	1.64949
	10	174.84	27.515	3.89121
	20	145.68	33.9636	4.80318
	40	188.2	38.7883	5.48549
	80	14.92	16.9523	2.39742
UL4155	0	200.2	15.1913	2.14837
	1	210.92	29.6901	4.19881
	5	252.56	10.0126	1.41599
	10	245.84	20.6934	2.9265
	20	181.4	10.7987	1.52717
	40	173.8	13.0634	1.84745
	80	2	3.15582	0.4463
UL4160	0	199.52	15.9326	2.2532
	1	209.04	29.3707	4.15364
	5	247.96	19.8134	2.80203
	10	238.2	21.2401	3.00381
	20	181.4	10.7987	1.52717
	40	169.92	15.1076	2.13653
	80	3.76	7.25782	1.02641
UL4157	0	200.2	15.1913	2.14837
	1	194.4	17.195	2.43173
	5	80.48	16.7164	2.36406
	10	55.36	15.056	2.12924
	20	48.34	10.4092	1.47208
	40	33.12	10.3975	1.47043
	80	1.76	2.81802	0.398528
UL4152	0	196.72	22.9854	3.25063
	1	188.84	24.3009	3.43667
	5	76.6	19.5594	2.76612
	10	61.68	7.00274	0.990337
	20	48.26	14.6744	2.07528
	40	33.12	10.3975	1.47043
	80	1.76	2.81802	0.398528
UL4156	0	200.2	15.1913	2.14837
	1	188.6	20.2348	2.86163
	5	81.24	14.1819	2.00562
	10	52.92	13.6439	1.92954
	20	45.62	11.9521	1.69028
	40	26.96	12.2374	1.73063
	80	1.64	2.84827	0.402806
UL4168	0	197.28	21.3312	3.01669
	1	208.4	26.4481	3.74032
	5	246.16	16.7568	2.36977
	10	247	17.7154	2.50534
	20	173.96	20.5575	2.90727
	40	167.92	14.1995	2.00811
	80	84	20.6111	2.91485
UL4169	0	198.38	20.1301	2.84682
	1	212.8	30.4989	4.3132
	5	249.92	20.8824	2.95322
	10	255.32	12.412	1.75533
	20	181.24	28.0259	3.96346
	40	166.08	17.2944	2.44579
	80	80.12	28.3546	4.00995

## Sheet: Statistical analysis Fig.1B
Fig. 1B. Initial caffeine assays
		Caffeine Concentration (mM)
		0	1	5	10	20	40	80
STRAIN	UL4141	NS	NS	<0.001	<0.001	<0.001	<0.001	<0.001
	UL4167	NS	NS	<0.001	<0.001	<0.001	<0.001	<0.001
	UL4147	NS	<0.001	<0.001	<0.001	<0.001	<0.001	<0.001
	UL4157	NS	<0.001	<0.001	<0.001	<0.001	<0.001	<0.001
	UL4143	NS	<0.001	<0.001	<0.001	<0.001	<0.001	<0.001
	UL4165	NS	<0.001	<0.001	<0.001	<0.001	<0.001	<0.001
	UL4144	NS	<0.001	<0.001	<0.001	<0.001	<0.001	<0.001
	UL4158	NS	<0.001	<0.001	<0.001	<0.001	<0.001	<0.001
	UL4152	NS	0.0012	<0.001	<0.001	<0.001	<0.001	<0.001
	UL4157	NS	0.0436	<0.001	<0.001	<0.001	<0.001	<0.001
	UL4156	NS	0.001	<0.001	<0.001	<0.001	<0.001	<0.001
	UL4155	NS	NS	NS	NS	NS	NS	<0.001
	UL4160	NS	NS	NS	NS	NS	NS	<0.001
	UL4168	NS	NS	NS	NS	NS	NS	NS
	UL4169	NS	NS	NS	NS	NS	NS	NS
	Table of one-way ANOVA results, each variant strain compared to wild-type model UL4140.
	NS - not significant

## Sheet: Caff & ageing_graph Fig2 and S1
		Days
		0			3			7			10			14
Strain	Concentration	Mean Body Bends/minute	Stdev	SEM	Mean Body Bends/minute	Stdev	SEM	Mean Body Bends/minute	Stdev	SEM	Mean Body Bends/minute	Stdev	SEM	Mean Body Bends/minute	Stdev	SEM
N2	0	199.385	5.92673	0.838166	200.8	5.2915	0.748331	140.08	5.92959	0.83857	92.64	4.92341	0.696276	64.16	6.29603	0.890393
	5	253.714	5.82197	0.823351	250.08	4.6	0.650538	145.04	6.30132	0.891142	96.64	4.99066	0.705786	61.76	4.5942	0.649718
	10	258.385	7.04316	0.996054	254.16	5.03057	0.71143	149.083	4.49073	0.635085	106.8	4.79583	0.678233	56.48	4.17453	0.590367
	20	181.769	5.86043	0.82879	176.24	5.92509	0.837934	109	5.03898	0.712619	42.24	5.86856	0.82994	3.12	5.1342	0.726085
	40	173	6.65132	0.940638	155.84	5.8	0.820244	81	6.64635	0.939935	17.28	3.50619	0.495849	1.04	2.24499	0.31749
	80	121.769	5.34646	0.756103	104.32	5.08855	0.71963	1.16667	1.94862	0.275576	0.72	1.81475	0.256645	0.56	1.58325	0.223905
UL4140	0	200.381	3.82722	0.541251	199.4	4.7	0.66468	137.7	6.2	0.876812	91.1	6.3	0.890955	62.4	8.1	1.14551
	5	258.667	4.74693	0.671317	249.5	3.6	0.509117	142.5	5	0.707107	96.5	3.6	0.509117	58.8	3.7	0.523259
	10	264.571	6.54654	0.92582	252	7.1	1.00409	147.7	8.5	1.20208	103.3	9.4	1.32936	59.2	6.8	0.961665
	20	178.19	4.51242	0.638152	174	6.9	0.975807	107.3	4.4	0.622254	40.9	6.2	0.876812	1.7	3.9	0.551543
	40	169.048	5.12324	0.724536	151.4	7.1	1.00409	78.9	4.4	0.622254	16.5	5.1	0.721249	0.4	1.8	0.254558
	80	116.095	5.94899	0.841314	106.2	6.8	0.961665	0.8	2.3	0.325269	1.2	3.1	0.438406	0.3	1	0.141421
UL4141	0	197.429	4.6965	0.664186	156.095	10.3822	1.46827	152.091	6.48742	0.917459	120.727	7.94134	1.12308	79.2727	5.29314	0.748563
	5	185.905	4.40346	0.622744	135	5.47723	0.774597	140.857	5.38782	0.761952	98.4545	7.30119	1.03254	48.1818	4.48953	0.634915
	10	174	5.89915	0.834266	129.429	4.90481	0.693645	134.19	6.1937	0.875921	77.7273	6.39331	0.904151	39.2727	4.64124	0.656371
	20	149.81	6.5086	0.920455	120.095	7.65444	1.0825	117.714	6.17368	0.87309	36.0909	6.36889	0.900697	12.1818	5.68738	0.804317
	40	133.619	5.6787	0.803089	112.857	7.5252	1.06422	101.238	5.23359	0.740142	17.8182	3.85	0.544472	1.09091	2.20193	0.3114
	80	64.7619	4.79484	0.678093	95.5238	7.04002	0.995609	41.0476	4.03083	0.570046	3.42857	4.00714	0.566695	0.952381	2.06098	0.291466
UL4147	0	196.2	4.3739	0.618563	144.133	6.10106	0.862821	88.4	4.46905	0.632019	64.2667	4.19304	0.592986	40.3333	4.70021	0.66471
	5	79.52	3.65715	0.517198	59.36	3.88572	0.549524	39.36	3.98618	0.563731	27.28	3.58541	0.507054	15.68	3.537	0.500207
	10	64.4	4.53036	0.640689	49.3333	4.14673	0.586437	33.1333	3.9193	0.554273	20.0667	3.08426	0.43618	2.73333	2.43443	0.34428
	20	49.8	3.72688	0.527061	36.0667	4.11836	0.582425	23.0667	4.02521	0.56925	14.1333	2.82517	0.39954	1.93333	1.99885	0.28268
	40	30.4667	3.95434	0.559228	19.6	3.90932	0.552861	14	3.40385	0.481377	8	2.62613	0.371391	0.8	1.12648	0.159309
	80	3.46667	3.05956	0.432687	1.53333	2.08001	0.294158	0.533333	1.04166	0.147313	0.333333	0.758098	0.107211	0.333333	0.758098	0.107211
UL4157	0	194.4	4.73869	0.670152	150.733	4.65302	0.658036	108.533	5.53193	0.782334	69.2	4.15559	0.58769	46.1333	3.96305	0.56046
	5	79.04	4.66092	0.659153	60.96	5.27148	0.7455	43.04	4.79895	0.678673	35.5333	5.19106	0.734127	18.8667	3.54997	0.502042
	10	51	3.99137	0.564465	48.2667	4.44843	0.629103	35.7333	3.70399	0.523823	25.9333	4.05083	0.572873	2.8	2.00688	0.283816
	20	47.3333	4.58884	0.64896	35.2	3.42808	0.484804	26.2667	5.13899	0.726763	13.0667	2.86397	0.405026	1.33333	1.76817	0.250057
	40	36.8667	3.5109	0.496517	28.1333	4.72509	0.668228	19.3333	3.57514	0.505601	8.73333	3.21562	0.454758	0.866667	1.25212	0.177077
	80	2.93333	3.09542	0.437758	3.3125	3.27687	0.46342	2.5625	2.34091	0.331054	1.125	1.33803	0.189226	0.3125	0.895779	0.126682
UL4155	0	195.81	4.28508	0.606002	99.5238	4.81268	0.680616	101.429	5.14365	0.727422	66.4762	3.51595	0.49723	27.9048	3.81975	0.540194
	5	236.286	6.00952	0.849874	127.238	7.65444	1.0825	113.143	8.70796	1.23149	80.8571	5.46155	0.77238	37.8095	4.72884	0.668759
	10	236.857	4.58569	0.648515	134.286	7.4642	1.0556	122.857	5.85052	0.827388	80.0952	6.52614	0.922935	40.0952	4.58154	0.647927
	20	172.286	8.39728	1.18755	126.571	6.13654	0.867838	106.19	6.32154	0.894001	51.1429	5.53431	0.782669	15.4286	3.64104	0.51492
	40	162.857	6.40535	0.905854	115.333	6.96659	0.985224	21.4286	4.86386	0.687854	11.4286	3.47234	0.491063	4.66667	3.65148	0.516398
	80	71.4286	4.05674	0.57371	92.9524	7.22825	1.02223	1.52381	1.77817	0.251472	1.33333	1.82574	0.258199	1.42857	2.29285	0.324257
UL4168	0	198.1	6.7843	0.959444	146.08	14.3782	2.03339	135.12	8.39008	1.18654	130.783	8.35005	1.18088	104.37	7.52508	1.06421
	5	223.84	5.1614	0.729932	164.627	5.06739	0.716637	143.692	3.56392	0.504015	136.174	4.62849	0.654567	110	3.95811	0.559762
	10	235.92	5.67098	0.801998	174.346	9.35338	1.32277	146	6.23538	0.881816	137.739	7.442	1.05246	137.739	7.442	1.05246
	20	182	6.75771	0.955685	147.774	6.96873	0.985527	150.071	6.74701	0.954171	146.957	4.70472	0.665348	146.957	4.70472	0.665348
	40	162.56	4.91664	0.695318	147.647	5.68093	0.803405	172.175	7.76697	1.09842	162.593	6.67521	0.944017	150.741	5.4954	0.777167
	80	98.08	5.70029	0.806143	148.269	6.6513	0.940636	177.037	7.51091	1.0622	164.519	4.88617	0.691009	154.16	7.82986	1.10731

## Sheet: Lifespan-graph Fig3
		Percentage of Individuals Remaining Alive
Strains		UL4168	UL4140	UL4157	N2	UL4147	UL4141	UL4155
Days	0	100	100	100	100	100	100	100
	1	100	100	100	100	100	100	100
	2	100	100	100	100	100	100	100
	3	100	100	100	100	100	100	100
	4	100	100	100	100	100	100	100
	5	100	100	100	100	100	100	100
	6	100	100	100	100	99.0909	99.1071	100
	7	99.1803	100	100	100	95.4545	94.6429	99.1667
	8	97.541	100	99.0909	100	90.9091	92.8571	96.6667
	9	90.9836	100	97.2727	100	84.5455	84.8214	91.6667
	10	86.0656	99.1667	92.7273	100	77.2727	79.4643	89.1667
	11	81.9672	99.1667	87.2727	99.2188	69.0909	74.1071	85
	12	77.8689	98.3333	80.9091	99.2188	61.8182	68.75	75.8333
	13	72.9508	95.8333	74.5455	98.4375	55.4545	62.5	68.3333
	14	68.0328	93.3333	68.1818	96.875	50	54.4643	63.3333
	15	62.2951	90	60.9091	95.3125	46.3636	46.4286	58.3333
	16	55.7377	84.1667	53.6364	94.5312	40	38.3929	47.5
	17	49.1803	76.6667	47.2727	90.625	33.6364	30.3571	38.3333
	18	41.8033	70.8333	40	84.375	29.0909	25	33.3333
	19	35.2459	67.5	34.5455	78.125	23.6364	20.5357	25
	20	31.1475	62.5	28.1818	73.4375	20.9091	16.0714	21.6667
	21	27.8689	57.5	22.7273	69.5312	17.2727	11.6071	13.3333
	22	25.4098	51.6667	19.0909	65.625	13.6364	8.03571	11.6667
	23	22.9508	47.5	15.4545	60.9375	10	7.14286	10
	24	18.8525	43.3333	10.9091	55.4688	8.18182	6.25	8.33333
	25	15.5738	40	8.18182	49.2188	7.27273	5.35714	6.66667
	26	13.9344	34.1667	7.27273	46.0938	6.36364	4.46429	5
	27	12.2951	29.1667	6.36364	42.9688	5.45455	3.57143	4.16667
	28	11.4754	25.8333	6.36364	38.2812	4.54545	2.67857	3.33333
	29	10.6557	21.6667	5.45455	35.1562	4.54545	2.67857	3.33333
	30	9.83607	19.1667	5.45455	31.25	3.63636	1.78571	2.5
	31	9.01639	15.8333	4.54545	27.3438	2.72727	0.892857	2.5
	32	7.37705	14.1667	3.63636	24.2188	2.72727	0.892857	2.5
	33	6.55738	11.6667	2.72727	20.3125	1.81818	0.892857	0.833333
	34	6.55738	10.8333	2.72727	17.9688	0.909091	0	1.66667
	35	5.7377	9.16667	1.81818	15.625	0.909091		0.833333
	36	5.7377	7.5	0.909091	14.0625	0		0.833333
	37	4.91803	6.66667	0.909091	13.2812			0.833333
	38	3.27869	5.83333	0.909091	10.9375			0
	39	2.45902	5	0	9.375
	40	2.45902	5		8.59375
	41	1.63934	3.33333		7.8125
	42		3.33333		5.46875
	43		1.66667		3.90625
	44		1.66667		3.125
	45		0.833333		2.34375
	46		0.833333		1.5625
	47		0.833333		0.78125
	48		0		0.78125
	49				0

## Sheet: Statistical analysis Fig3
Figure 3: Life Span assays
Strain	N2	UL4141	UL4147	UL4155	UL4157	UL4168
Chi square	6.269	70.29	57.96	48.19	33.74	12.75
df	1	1	1	1	1	1
P value	0.012	<0.0001	<0.0001	<0.0001	<0.0001	0.0004
Median Survival (days)	24	15	14	16	17	17
Results of log-rank test on survival curves, from comparisons made with the wild type control UL4140. The table also includes median survival (day at which 50% of worms remain) for each strain. The median survival of UL4140 is 22 days.

## Sheet: Muscle Age Scores_Fig5
Variant	Strain	Age (days)	0	2	4	6	8	10	12	14
Wild-type	UL4140	Q1-min	0.5	1	0.5	1.5	0.5	0.5	1	1
		Q1	3.5	5	4.5	6	6.5	7	8.5	10.5
		Median-Q1	0.5	0	1.25	0.5	0.5	0.5	0.5	0.5
		Q3-median	0.5	0.5	1.25	0.5	0.5	1.625	0.625	1
		Max-Q3	1	1	1	1.5	1	0.875	1.375	0.5
G341R	UL4141 and UL4167	Q1-min	0.5	0.875	1	0	1	3.375	0.375	1
		Q1	3.5	4.375	6	6	8	9.875	10.875	12.5
		Median-Q1	0.5	0.625	0	1	0.5	1.125	0.125	0.5
		Q3-median	0.125	0	0.5	0.5	1	0	1	0.5
		Max-Q3	0.375	1	0	0.5	0.5	0.5	1.5	0.5
R2454H	UL4143 and UL4165	Q1-min	1	1.875	3	0.5	0.5	4.5	2.5	7.5
		Q1	4	4.875	6	7.5	8	8.5	9.5	12
		Median-Q1	0.5	0.375	0.5	0.5	0.75	1	1	0.5
		Q3-median	0.625	1.25	0.5	0.5	0.375	1	1.5	0.5
		Max-Q3	0.875	1	1	1.5	1.375	1.5	0.5	0.5
R2458H	UL4144 and UL4158	Q1-min	0.875	1.25	0.5	2	2.5	3.375	6.5	0.875
		Q1	3.875	4.25	5.5	7	8	10.375	11	12.875
		Median-Q1	0.375	1	0.5	1	1.25	0.125	0.5	0.625
		Q3-median	0.375	0.25	0.5	0.125	0.75	0.5	1	0.5
		Max-Q3	0.875	0.5	1	0.875	0.5	1	1	0
R2163H	UL4147 and UL4153	Q1-min	0.5	0.375	2	2	2.375	5.5	2	3.875
		Q1	3.5	3.375	5	6.5	5.875	10	10.5	12.875
		Median-Q1	0.5	1.625	0.5	0.5	1.125	1	1.5	0.375
		Q3-median	0.5	0.125	0.5	0.625	3	0.5	0.5	0.25
		Max-Q3	0.5	0.875	1.5	0.375	2	1.5	0.5	1
R163C	UL4155 and UL4160	Q1-min	0.375	1.5	2.375	3	1.875	0.875	4.5	1.375
		Q1	3.375	4.5	5.375	6.5	6.875	8.875	9	11.375
		Median-Q1	0.125	0	0.875	1	0.875	0.375	0.75	0.375
		Q3-median	0.5	0.5	0.75	0.5	0.75	0.75	0.875	0.375
		Max-Q3	1	0.5	0.5	0.5	1	1	1.375	1.375
A4940T	UL4157 and UL4156	Q1-min	0.875	1.875	1.5	1.5	1.5	2.375	1.5	2.5
		Q1	3.875	4.875	5.5	7	7.5	9.375	10	11.5
		Median-Q1	0.875	0.625	0.75	0	0.75	0.875	1.5	1
		Q3-median	0.75	0.5	1.25	1	0.875	0.875	0.5	0.5
		Max-Q3	0.5	1.5	0.5	2	0.875	0.875	0.5	1.5
R4861H	UL4152	Q1-min	0	0.75	0.625	1.5	1.125	0.375	0.125	2.125
		Q1	3	3.75	6.125	7	7.625	7.875	10.125	11.125
		Median-Q1	0.5	1	0.375	0.5	1.125	1.375	0.875	0.875
		Q3-median	0.5	0.625	0.375	0.375	0.625	1.125	0.5	1.25
		Max-Q3	0	0.625	0.625	1.625	0.625	1.125	1	0.75
K3452Q	UL4168 and UL4169	Q1-min	0.5	0.375	2	1	1.5	0.5	1.5	0.875
		Q1	3.5	4.375	6.5	6.5	8	9	10.5	10.875
		Median-Q1	0.5	0.375	0.25	1.5	0.5	0.5	0.25	2.125
		Q3-median	0.625	1.25	0.75	0	0.625	1	0.75	0.125
		Max-Q3	2.375	1	0.5	1.5	0.875	1	0.5	1.375

## Sheet: Caff & RNAi graph Fig6 and S2
		Young adults									Old adults
		RNAi -ve control			che-3 RNAi			osm-3 RNAi			RNAi -ve control			che-3 RNAi			osm-3 RNAi
Strain	Concentration	Mean Body Bends/minute	Stdev	SEM	Mean Body Bends/minute	Stdev	SEM	Mean Body Bends/minute	Stdev	SEM	Mean Body Bends/minute	Stdev	SEM	Mean Body Bends/minute	Stdev	SEM	Mean Body Bends/minute	Stdev	SEM
N2	0	199.29	4.96785	0.907002	196.516	5.05879	0.923605	196.645	4.14366	0.756525
	1	250.476	6.28088	1.14673	203.619	6.6643	1.21673	200.952	4.81217	0.878578
	10	255.806	6.2044	1.13276	201.097	5.60568	1.02345	200.645	5.64239	1.03015
	20	178.452	4.89107	0.892983	197.8	5.26144	0.960603	196.258	5.33521	0.974072
	40	169.733	5.40072	0.986033	196	5.25226	0.958927	193.067	3.81407	0.696351
	80	118.4	5.88159	1.07383	178.533	6.5376	1.1936	174.533	5.38025	0.982295
UL4140	0	199.333	4.27772	0.781	196.533	3.92809	0.717168	193.933	5.23867	0.956446	133.36	5.2192	0.95289	137.455	5.82872	1.06417	144.727	5.53931	1.01134
	1	255.6	3.94444	0.720153	197.667	4.07121	0.743297	195.2	5.69573	1.03989	143.462	5.23244	0.955309	140.08	3.97827	0.72633	145.333	3.92768	0.717093
	10	259.667	4.13841	0.755567	195.8	4.8523	0.885905	194.667	3.8715	0.706836	150	5.85947	1.06979	141.6	4.54606	0.829993	146.64	5.73643	1.04732
	20	196.333	4.78744	0.874062	193.333	3.20918	0.585914	194.267	3.43344	0.626857	104.08	5.52208	1.00819	139.52	6.93494	1.26614	144.96	7.85536	1.43419
	40	170.267	5.29758	0.967202	183.867	5.0085	0.914423	183.733	3.99079	0.728616	77.52	4.59275	0.838517	104.64	5.73643	1.04732	119.417	6.7109	1.22524
	80	128.4	4.40689	0.804585	144.667	5.0195	0.916432	143.267	3.91226	0.714277	1.28	2.63818	0.481664	24.8	4	0.730297	59.6	8.32666	1.52023
UL4141	0	197.655	5.10095	0.931302	198.414	4.91003	0.896444	202	4.56696	0.833809
	1	182.16	5.16525	0.943041	196.64	4.51707	0.824701	197.28	3.39225	0.619338
	10	173.517	5.54605	1.01256	192.207	4.87984	0.890932	192.069	5.11253	0.933415
	20	147.034	6.79539	1.24066	187.103	6.4495	1.17751	185.448	5.28871	0.965582
	40	134.621	5.45379	0.995722	176	7.05084	1.2873	174.759	5.46191	0.997205
	80	63.5862	5.38196	0.982607	121.586	4.96788	0.907006	117.172	4.01843	0.733662
UL4147	0	190.966	5.28125	0.96422	188.345	4.84234	0.884087	189.517	7.20427	1.31531
	1	75.28	4.31859	0.788464	188.96	5.05925	0.923689	186.24	5.33231	0.973542
	10	56.2759	4.77266	0.871365	187.379	5.15761	0.941647	186.345	4.47434	0.816899
	20	49.931	4.73536	0.864555	185.034	3.87743	0.707919	183.931	7.20085	1.31469
	40	36.2069	3.5994	0.657157	173.103	5.05925	0.923689	170	5.01427	0.915475
	80	5.03448	3.32182	0.606478	123.931	6.8761	1.2554	130.552	4.8667	0.888533
UL4157	0	195	5.2	0.949386	189.103	5.03094	0.91852	195.724	4.3334	0.791166
	1	74.1	4.4	0.803326	188.88	3.88758	0.709772	194.08	5.39659	0.985278
	10	58.6	4.9	0.894614	186.897	5.44023	0.993245	192.69	5.37922	0.982106
	20	52.1	4.6	0.839841	183.31	5.24475	0.957556	184.621	4.27963	0.781351
	40	35	3.6	0.657267	170.621	5.88226	1.07395	174.621	5.85792	1.06951
	80	3.2	3.1	0.56598	140.414	4.70195	0.858455	139.517	5.30916	0.969316
UL4155	0	196.88	6.58483	1.20222	199.36	6.10246	1.11415	197.76	7.64461	1.39571
	1	225.76	6.30661	1.15142	200.8	5.91608	1.08012	201.6	5	0.912871
	10	227.36	7.47708	1.36512	201.28	4.82632	0.881161	200.88	7.50733	1.37064
	20	173.36	5.90819	1.07868	200.08	5.67098	1.03537	200.08	5.49181	1.00266
	40	160.96	7.70541	1.40681	181.52	8.08868	1.47678	182.32	5.61783	1.02567
	80	73.6	7.02377	1.28236	166.56	8.09362	1.47769	169.68	6.15576	1.12388
UL4168	0	199.6	5.45218	0.995428	200.8	6.53197	1.19257	199.84	6.13514	1.12012	132.88	6.50846	1.18828	126.077	4.84911	0.885322	132.077	7.36436	1.34454
	1	238.5	4.67355	0.85327	199.923	3.81495	0.696511	203.385	5.92673	1.08207	137.36	4.02989	0.735754	130.846	3.71691	0.678611	133.769	4.7439	0.866114
	10	233.3	5.66708	1.03466	198.846	8.7118	1.59055	204.88	7.85451	1.43403	143.2	6.37704	1.16428	136.462	4.6753	0.85359	135.385	6.51814	1.19004
	20	178.5	4.8936	0.893446	197.04	5.77697	1.05472	203.6	5.91608	1.08012	156.48	6.11773	1.11694	133.846	4.52276	0.82574	137.462	6.41393	1.17102
	40	160.5	6.08276	1.11056	197.68	5.52811	1.00929	200.56	6.36448	1.16199	169.92	5.92959	1.08259	130.308	4.37053	0.797946	133.538	7.4685	1.36355
	80	97.1	4.833	0.882381	196.222	5.93123	1.08289	180.08	7.31391	1.33533	177.68	6.12862	1.11893	82.8148	5.15364	0.940922	77.6154	6.85902	1.25228
